# Supplementary material for: Autonomous aerial obstacle avoidance using LiDAR sensor fusion
Source: PLoS One. 2023 Jun 28;18(6):e0287177. doi: 10.1371/journal.pone.0287177 (PMC10306222; doi:10.1371/journal.pone.0287177)
Supplement: S1 Dataset — (XLSX) [file pone.0287177.s001.xlsx]

## Sheet: Sheet2
Real-time data for partial obstacles ranging
One frame of LiDAR data (m)
8.338	8.39	8.543	inf	inf	inf	inf	inf	inf	inf	inf	inf	inf	inf	inf	inf	inf	inf	inf	inf
inf	inf	inf	inf	inf	inf	inf	inf	inf	inf	inf	inf	inf	inf	inf	inf	1.553	1.466	1.44	1.381
1.336	1.334	1.288	1.268	1.241	1.225	1.224	1.212	1.196	1.175	1.168	1.169	1.16	1.145	1.145	1.134	1.128	1.126	1.127	1.131
1.113	1.138	1.125	1.456	1.132	1.157	1.133	1.151	1.162	1.155	1.164	1.179	1.184	1.21	1.223	1.24	1.271	1.279	1.311	1.332
1.364	1.41	1.433	1.504	1.628	inf	inf	inf	inf	inf	inf	inf	5.594	5.453	5.36	5.293	5.247	5.203	5.173	5.172
5.174	5.213	5.207	5.238	5.317	5.395	5.509	5.681	5.398	5.236	5.135	5.067	5.046	5.037	5.02	5.025	5.065	5.084	5.163	5.27
5.593	5.632	3.732	3.598	2.092	1.976	1.913	1.857	1.813	1.795	1.753	1.718	1.718	1.684	1.676	1.67	1.653	1.646	1.651	1.659
1.673	1.648	1.649	1.654	1.67	1.67	1.685	1.693	1.699	1.716	1.757	1.784	1.815	1.865	1.889	1.969	2.08	9.865	9.201	8.938
8.864	8.876	8.922	9.23	inf	inf	inf	inf	inf	inf	inf	inf	inf	inf	inf	inf	inf	inf	inf	inf
inf	inf	inf	inf	inf	inf	inf	inf	inf	inf	inf	inf	inf	inf	inf	inf	6.923	6.803	6.721	6.698
6.715	6.746	6.838	7.108	5.692	5.528	5.449	5.39	5.316	5.283	5.275	5.265	5.247	5.268	5.309	5.318	5.382	5.464	5.48	5.463
4.46	4.359	5.344	4.355	4.37	4.395	4.534	inf	inf	inf	inf	8.465	6.29	6.046	5.929	5.834	5.771	5.751	5.706	5.699
5.684	5.697	5.734	5.778	5.848	5.918	6.098	6.309	inf	inf	inf	inf	8.439	8.164	8.106	7.828	7.632	7.579	7.543	7.551
7.64	7.818	8.028	8.188	8.552	9.527	9.586	9.674	9.802	inf	8.23	7.915	7.745	7.662	7.601	7.573	7.554	7.565	7.602	7.655
7.784	7.917	8.221	8.273	8.475	inf	inf	inf	inf	inf	6.146	6.035	5.975	5.92	5.1	5.927	5.946	6.007	6.106	6.261
7.482	7.703	9.3	9.198	9.156	9.143	9.02	8.971	8.916	8.937	8.934	8.985	9.099	9.262	9.546	inf	inf	inf	inf	inf
2.844	2.683	2.568	2.532	2.455	2.412	2.362	2.324	2.33	2.291	2.277	2.266	2.247	2.244	2.212	2.216	2.193	2.201	2.208	2.231
2.218	2.233	2.44	2.23	2.263	2.263	2.291	2.333	2.364	2.397	2.44	2.47	2.55	2.623	2.731	2.976	8.278	8.265	8.293	8.356
Remark：LiDAR has a range of 0-10m, and ' inf ' means data over 10m.
One frame of LiDAR data (m)
inf	inf	inf	inf	inf	inf	inf	inf	1.345	1.234	1.567	1.345	1.345	1.456	1.236	1.456	2.567	2.543	2.345	2.456
inf	4.567	4.563	4.762	4.245	4.673	5.234	5.231	5.245	5.642	5.345	5.434	5.345	5.346	5.234	5.234	2.553	2.344	2.345	2.312
2.342	2.346	2.768	2.278	2.678	2567	2.454	2.345	2.456	2.345	2.321	2.348	2.389	2.234	2.267	2.269	2.245	2.456	2.237	2.456
2.134	2.456	2.245	inf	inf	inf	inf	inf	inf	inf	inf	inf	inf	2.211	2.253	2.234	2.276	2.286	2.313	2.336
2.365	2.415	2.468	2.505	2.627	2.678	2.692	inf	inf	inf	inf	inf	4.765	4.743	4.743	4.721	4.732	4.703	4.723	4.742
4.274	4.273	inf	inf	inf	inf	inf	inf	6.399	6.336	6.353	6.265	6.243	6.036	6.021	6.024	6.066	6.085	6.063	6.073
6.495	6.421	4.532	4.581	4.092	3.933	3.923	3.567	3.513	3.516	3.532	3.546	3.589	inf	inf	inf	inf	inf	2.516	2.594
2.631	2.644	2.694	2.645	2.671	2.67	2.684	2.694	2.64	2.616	2.787	2.784	inf	inf	inf	inf	inf	inf	7.214	7.383
7.643	7.576	7.223	7.237	inf	inf	inf	inf	inf	inf	inf	inf	inf	inf	inf	inf	inf	inf	inf	inf
inf	inf	inf	inf	inf	inf	inf	inf	inf	inf	inf	inf	inf	inf	inf	inf	5.231	5.809	5.754	5.695
5.752	inf	inf	inf	inf	inf	inf	3.93	3.362	3.233	3.752	3.253	3.472	3.683	3.392	3.382	3.822	3.643	3.43	3.632
3.402	inf	inf	inf	inf	inf	inf	inf	inf	inf	inf	8.466	8.287	8.047	8.99	8.374	8.717	8.787	8.707	8.67
7.648	inf	inf	inf	inf	inf	inf	5.306	5.798	5.723	5.345	5.342	5.494	5.644	5.632	5.428	5.632	5.594	5.534	5.514
5.404	5.418	5.548	5.455	5.524	3.524	3.546	3.474	3.402	3.897	3.23	3.915	inf	inf	inf	inf	inf	inf	6.606	6.675
6.787	6.717	6.726	6.273	6.475	inf	inf	inf	inf	inf	4.464	4.435	4.475	4.52	4.504	4.527	4.546	5.507	5.506	5.662
5.485	5.453	5.33	5.598	5.556	5.134	5.04	5.714	5.915	5.974	4.534	4.495	4.459	4.225	4.456	inf	inf	inf	inf	inf
inf	inf	inf	inf	inf	inf	inf	inf	3.334	3.314	3.374	3.363	3.274	3.464	3.212	3.362	3.398	3.321	3.405	3.434
3.416	3.343	3.454	3.431	3.433	3.633	3.641	3.633	3.634	3.697	3.404	inf	inf	inf	inf	inf	inf	inf	inf	inf
Remark：LiDAR has a range of 0-10m, and ' inf ' means data over 10m.
One frame of LiDAR data (m)
1.187	1.231	1.188	1.218	1.232	1.27	1.249	1.241	1.245	1.263	1.275	1.283	1.305	1.317	1.349	1.383	1.379	1.411	1.472	1.521
1.563	1.661	5.37	5.196	5.084	5.816	4.969	4.926	4921	4.889	4.901	4.91	4.948	4.969	5.024	5.101	5.216	5.451	inf	inf
inf	inf	inf	inf	inf	inf	inf	inf	inf	inf	inf	inf	inf	inf	6.035	5.859	5.76	5.714	5.687	5.648
5.644	5.657	5.68	5.732	5.788	5.924	6.886	6.847	7.856	inf	inf	inf	inf	inf	inf	4.138	3.859	3.765	3.658	3.605
3.56	3.52	3.5	3.459	3.461	3.44	3.431	3.453	3.453	3.459	3.473	3.486	3.505	3.591	0.24	0.235	0.243	0.244	0.224	3.339
3.244	3.217	3.178	3.138	3.124	3.124	3.128	3.107	3.104	3.119	3.128	3.136	3.181	3.255	3.28	3.37	3.531	3.859	3.642	1.805
1.704	1.655	1.622	1.595	1.549	1.537	1.521	1.499	1.476	1.468	1.49	1.466	1.452	0.336	0.293	0.287	0.23	0.228	0.215	0.197
0.198	0.215	0.208	0.183	0.161	0.187	0.174	0.178	0.161	0.159	0.145	0.165	0.145	0.148	0.109	0.121	0.142	0.14	0.127	0.113
0.12	0.141	0.125	0.127	0.106	0.124	0.103	0.126	0.128	0.129	0.104	0.114	0.12	0.104	0.125	0.11	0.098	0.125	0.111	0.122
0.104	0.112	0.11	0.117	0.108	1.109	1.108	1.039	1.117	1.102	1.091	1.19	1.121	1.188	1.107	1.101	1.897	1.898	1.106	inf
inf	inf	inf	inf	8.106	8.186	8.104	8.121	8.115	8.119	8.126	8.125	8.19	8.116	8.116	8.134	8.1	8.111	8.123	8.119
8.115	inf	inf	inf	inf	5.126	5.113	5.124	5.128	5.129	5.101	5.147	5.132	5.145	5.132	5.143	5.133	5.141	5.153	5.141
5.152	5.164	5.169	5.168	5.158	5.14	5.192	5.168	5.172	5.178	5.169	5.197	4.204	4.226	4.222	4.244	4.285	4.244	4.318	4.356
4.567	6.814	6.833	6.916	6.709	6.719	6.763	6.792	6.734	6.756	inf	inf	inf	inf	7.006	7.133	7.357	inf	inf	inf
9.796	9.563	9.445	9.289	9.115	9.065	9.087	9.134	9.368	9.695	inf	inf	inf	inf	inf	9.693	9.536	9.428	9.357	9.363
inf	inf	inf	inf	inf	inf	inf	inf	9.378	9.429	9.528	9.695	8.08	7.938	7.885	7.866	7.856	7.99	8.024	8.3
8.298	8.264	8.253	8.203	8.31	8.354	8.345	8.361	8.334	8.296	8.301	8.308	inf	inf	inf	inf	inf	inf	inf	inf
4.586	4.375	4.254	4.176	4.111	4.086	4.031	3.989	3.96	3.933	3.928	3.917	3.936	3.953	3.967	3.96	4.015	4.041	4.092	4.153
Remark：LiDAR has a range of 0-10m, and ' inf ' means data over 10m.
One frame of LiDAR data (m)
1.14	1.152	1.164	1.15	1.147	1.168	inf	inf	inf	inf	inf	inf	inf	inf	inf	inf	inf	inf	inf	inf
inf	inf	inf	inf	inf	inf	inf	inf	inf	inf	inf	inf	4.224	4.373	4.524	inf	1.654	1.596	1.508	1.47
1.423	1.399	1.378	1.359	1.317	1.304	1.292	1.263	1.273	1.273	1.24	1.248	1.227	1.223	1.214	1.23	1.204	1.217	1.286	1.197
1.198	1.209	1.211	1.215	1.216	1.271	1.291	1.292	1.254	1.286	1.263	1.241	1.231	1.251	1.273	1.262	1.253	1.236	1.281	1.241
1.183	1.193	1.192	1.189	1.158	1.153	1.213	1.243	inf	inf	inf	inf	3.95	3.809	3.702	3.633	3.583	3.546	3.509	3.479
3.447	3.452	3.446	3.418	3.428	3.415	3.45	3.463	3.492	3.53	3.562	3.603	3.677	3.773	3.905	3.422	3.323	3.239	3.218	3.18
3.152	3.126	3.131	3.185	3.184	3.189	3.125	3.166	3.167	3.196	3.248	3.328	3.486	3.212	3.788	3.635	1.903	1.795	1.718	1.67
1.634	1.628	1.594	1.557	1.556	1.546	1.52	1.505	1.489	1.499	1.46	1.494	1.478	1.474	inf	inf	inf	inf	inf	inf
1.634	1.692	1.634	1.638	inf	inf	inf	inf	1.151	1.188	1.967	1.188	1.211	1.21	inf	inf	inf	inf	inf	inf
inf	inf	inf	inf	inf	inf	inf	inf	inf	inf	inf	inf	inf	inf	inf	inf	1.253	1.254	1.271	1.274
1.301	1.31	1.345	1.373	1.431	1.481	1.567	5.299	5.117	5.026	4.954	4.894	4.873	4.855	4.847	4.834	4.845	4.874	4.912	4.954
5.04	5.148	5.342	inf	inf	inf	inf	inf	inf	6.027	5.846	5.763	5.693	5.654	5.618	5.598	5.634	5.628	5.685	5.74
5.844	5.983	6.764	6.944	5.418	5.373	5.344	5.332	5.316	5.307	5.295	5.296	5.283	5.264	5.267	5.255	5.254	5.231	5.239	5.238
5.222	5.214	5.213	5.214	5.129	5.125	5.195	5.212	5.213	5.197	5.184	5.189	5.196	5.197	5.199	inf	inf	inf	inf	inf
inf	inf	inf	inf	inf	inf	inf	inf	inf	inf	inf	1.495	1.468	1.498	1.507	1.567	1.542	1.528	1.498	1.492
1.494	1.52	3.179	3.192	3.181	3.184	3.186	3.194	3.173	3.207	3.169	3.189	3.171	3.175	3.175	3.17	3.167	3.174	3.179	3.154
3.178	3.164	3.188	3.174	3.171	3.172	3.169	3.168	3.157	3.175	3.17	3.169	3.18	3.169	3.179	3.187	3.2	3.187	3.181	3.179
3.182	3.208	3.177	3.18	3.201	3.182	3.193	3.205	3.197	3.202	3.184	3.214	3.211	3.219	3.221	3.222	3.23	3.225	3.238	3.236
Remark：LiDAR has a range of 0-10m, and ' inf ' means data over 10m.
One frame of LiDAR data (m)
inf	inf	inf	inf	inf	inf	inf	inf	inf	2.239	2.24	2.242	2.256	2.243	2.281	2.288	2.271	2.311	2.325	2.323
2.367	2.354	2.397	2.367	2.345	2.352	2.321	2.362	2.353	2.341	2.321	2.342	2.346	2.314	2.311	2.316	inf	inf	inf	inf
inf	inf	inf	inf	inf	inf	inf	inf	inf	inf	inf	inf	inf	inf	7.133	6.993	6.907	6.883	6.838	6.846
6.853	6.874	6.935	7.004	7.101	7.31	inf	inf	inf	inf	inf	9.651	9.588	9.42	9.186	9.085	9.078	9.108	9.25	9.623
9.883	inf	inf	inf	inf	inf	inf	inf	inf	9.785	9.571	9.456	9.379	9.376	9.381	9.321	9.391	9.403	9.619	9.903
inf	inf	inf	inf	8.103	8.132	8.152	8.15	7.972	7.888	7.832	7.824	7.891	7.953	8.134	9.441	9.746	inf	inf	inf
4.564	4.34	4.211	4.142	4.065	4.008	3.976	3.953	3.928	3.985	3.897	inf	inf	inf	inf	inf	inf	inf	inf	3.903
3.89	3.882	3.92	3.956	3.964	4.043	4.106	4.17	4.283	4.416	1.726	1.552	1.494	1.438	1.389	1.331	1.321	1.306	1.266	1.263
1.225	1.222	1.211	1.193	1.19	1.167	1.154	1.16	1.135	1.136	1.134	1.154	1.141	1.137	1.134	1.141	1.127	1.142	1.143	1.098
1.097	1.121	1.132	3.453	3.435	3.423	3.421	3.451	3.453	3.462	3.412	3.471	3.459	inf	inf	inf	inf	inf	inf	inf
4.374	4.243	4.176	4.115	4.076	4.042	4.017	3.998	4.021	3.994	4.007	4.036	4.848	4.092	4.122	4.12	4.305	4.439	inf	inf
inf	inf	inf	inf	inf	inf	inf	inf	inf	inf	inf	inf	inf	inf	inf	inf	inf	inf	inf	inf
4.75	4.475	4.359	4.276	4.238	4.185	4.159	4.119	4.152	4.128	4.139	4.148	4.174	4.228	4.255	4.363	4.422	4.633	5.192	5.308
5.509	9.552	9.588	9.493	9.542	9.571	9.695	9.924	2.384	2.236	2.151	2.112	2.045	2.005	1.981	1.947	1.924	1.887	1.88	1.866
1.847	1.847	1.83	1.833	1.841	1.814	1.828	1.827	1.829	1.833	1.843	1.855	1.857	1.864	1.847	1.917	1.931	1.95	1.994	2.028
2.07	2.109	2.199	2.271	2.479	2.225	2.104	1.997	1.976	1.935	1.876	1.855	1.859	1.833	1.826	1.806	1.811	1.79	1.883	1.788
1.776	1.798	1.79	1.811	1.804	1.824	1.841	1.865	1.899	1.916	1.988	2.054	2.078	2.189	2.608	2.599	2.594	2.531	2.5	2.485
inf	inf	inf	inf	inf	inf	7.941	7.845	7.788	1.818	1.738	1.671	1.613	1.575	1.547	1.532	1.528	1.485	1.475	1.442
Remark：LiDAR has a range of 0-10m, and ' inf ' means data over 10m.
